# Supplementary material for: miR-181a/MSC-Loaded Nano-Hydroxyapatite/Collagen Accelerated Bone Defect Repair in Rats by Targeting Ferroptosis Pathway
Source: J Funct Biomater. 2024 Dec 20;15(12):385. doi: 10.3390/jfb15120385 (PMC11677460; doi:10.3390/jfb15120385)
Supplement: Supplementary file 1 [file jfb-15-00385-s001.zip]

Archive with 1 entries (1 files):
- jfb-3271121-supplementary.pdf
